# Supplementary material for: A CTC-Cluster-Specific Signature Derived from OMICS Analysis of Patient-Derived Xenograft Tumors Predicts Outcomes in Basal-Like Breast Cancer
Source: J Clin Med. 2019 Oct 24;8(11):1772. doi: 10.3390/jcm8111772 (PMC6912280; doi:10.3390/jcm8111772)
Supplement: Supplementary file 1 [file jcm-08-01772-s001.zip]

Archive with 1 entries (1 files):
- jcm-608573-supplementary.xlsx
