# Supplementary material for: A CTC-Cluster-Specific Signature Derived from OMICS Analysis of Patient-Derived Xenograft Tumors Predicts Outcomes in Basal-Like Breast Cancer
Source: J Clin Med. 2019 Oct 24;8(11):1772. doi: 10.3390/jcm8111772 (PMC6912280; doi:10.3390/jcm8111772)
Supplement: Supplementary file 1 [file jcm-08-01772-s001.zip › jcm-608573-supplementary.xlsx]

## Sheet: Table S1
Supplementary Table S1
Differential expression of proteins and phosphoproteins by RPPA analysis in CTCcl+ vs. CTCcl- TNBC PDX models
RPPA_ID	Predicted mean difference	p-value	FDR q-value
Bcl.2.M.V	-1.808	<0.0001	<0.0001
ACC1.R.C	1.568	<0.0001	0.0005
ACC_pS79.R.V	1.088	0.0016	0.0939
IGF.1R.beta.R.C	-0.9693	0.0049	0.216
ACC1.R.C.2	0.879	0.0107	0.3782
ACC1.R.C.1	0.8189	0.0173	0.5124
mTOR.R.C	0.7597	0.0272	0.6906
E.Cadherin.R.V	-0.6911	0.0445	0.8616
p38_pT180_Y182.R.V	0.6749	0.0498	0.8616
Annexin_I.R.V	-0.667	0.0525	0.8616
eEF2K.R.V	0.644	0.0612	0.8616
p27.R.V	-0.64	0.0628	0.8616
Akt_pS473.R.V	-0.6392	0.0631	0.8616
MAPK_pT202_Y204.R.V	-0.6139	0.0743	0.8685
Bax.R.V	0.6122	0.0751	0.8685
Akt_pT308.R.V	-0.5896	0.0865	0.8685
VEGFR2.R.V	-0.5862	0.0883	0.8685
AMPK_pT172.R.V	0.5788	0.0924	0.8685
STAT3_pY705.R.V	0.5778	0.093	0.8685
PI3K.p85.R.V	0.5637	0.1012	0.8982
STAT5.alpha.R.V	0.5329	0.1213	>0.9999
PKC.alpha_pS657.R.V	0.4878	0.156	>0.9999
Bcl.X.R.C	0.4805	0.1623	>0.9999
p70S6K_pT389.R.V	-0.466	0.1753	>0.9999
Claudin.7.R.V	-0.4564	0.1845	>0.9999
Caveolin.1.R.V	0.4542	0.1865	>0.9999
NF.kB.p65_pS536.R.C	0.4375	0.2032	>0.9999
Bcl.xL.R.V	-0.4337	0.2073	>0.9999
YB.1.R.V	-0.4292	0.2119	>0.9999
FAK.R.C	0.423	0.2186	>0.9999
IGFBP2.R.V	0.4042	0.2398	>0.9999
mTOR_pS2448.R.C	0.4027	0.2416	>0.9999
PKC.alpha.M.V	0.3996	0.2452	>0.9999
AR.R.V	-0.3896	0.2572	>0.9999
AMPK_alpha.R.C	0.3804	0.2686	>0.9999
Cyclin_E1.M.V	0.3796	0.2696	>0.9999
Akt.R.V	0.3592	0.2961	>0.9999
C.Raf.R.V	0.3174	0.356	>0.9999
cIAP.R.V	0.306	0.3735	>0.9999
Tuberin.R.C	0.3048	0.3754	>0.9999
Caspase.8.M.C	0.2962	0.389	>0.9999
Mcl.M.NA	-0.2892	0.4003	>0.9999
DJ.1.R.C	0.2833	0.41	>0.9999
IRS1.R.V	-0.2806	0.4145	>0.9999
Smac.M.V	-0.2772	0.42	>0.9999
Smad1.R.V	0.2765	0.4213	>0.9999
S6_pS235_S236.R.V	0.2723	0.4283	>0.9999
ER.alpha.R.V	0.2681	0.4354	>0.9999
CD31.M.V	-0.262	0.4459	>0.9999
C.Raf_pS338.R.C	-0.262	0.446	>0.9999
Rb_pS807_S811.R.V	-0.2607	0.4483	>0.9999
c.Myc.R.C	0.2592	0.4508	>0.9999
alpha.Catenin.M.V.1	-0.2493	0.4683	>0.9999
Tau.M.C	-0.2436	0.4786	>0.9999
Collagen_VI.R.V	0.2376	0.4895	>0.9999
alpha.Catenin.M.V	-0.2369	0.4908	>0.9999
JNK2.R.C	-0.235	0.4943	>0.9999
Bim.R.V	-0.232	0.4997	>0.9999
PCNA.M.V	0.2311	0.5014	>0.9999
beta.Catenin.R.V	-0.2267	0.5097	>0.9999
IGF1R_pY980.R.NA	-0.223	0.5166	>0.9999
Smad3.R.V	0.218	0.5261	>0.9999
Src.M.V	0.2138	0.534	>0.9999
PR.R.V	-0.2118	0.5378	>0.9999
RCC1.R.C	-0.2086	0.544	>0.9999
GSK3_pS9.R.V	-0.2078	0.5456	>0.9999
HER2.M.V.1	0.2057	0.5496	>0.9999
HSP70.R.NA	-0.2017	0.5575	>0.9999
Notch1.R.V	-0.2011	0.5585	>0.9999
Paxillin.R.V	0.2009	0.5591	>0.9999
eIF4E.R.V	0.1987	0.5633	>0.9999
HER2.M.V.2	0.1978	0.565	>0.9999
c.Jun_pS73.R.C	0.1956	0.5693	>0.9999
c.Kit.R.V	0.1944	0.5718	>0.9999
YAP_pS127.R.C	0.1897	0.5811	>0.9999
Syk.M.V	-0.1866	0.5872	>0.9999
Rb.M.V	-0.18	0.6005	>0.9999
PARP_cleaved.M.C	-0.1753	0.6101	>0.9999
PI3K.p110.alpha.R.C	0.1729	0.6151	>0.9999
Vimentin.R.NA	-0.1722	0.6165	>0.9999
Chk1.R.C	0.1688	0.6234	>0.9999
HER3_pY1298.R.C	-0.1657	0.6298	>0.9999
HER3.R.V	0.1634	0.6345	>0.9999
eEF2.R.V	0.16	0.6417	>0.9999
Fibronectin.R.C	-0.1599	0.6418	>0.9999
Smad4.M.V	-0.1577	0.6465	>0.9999
p70S6K.R.V	0.1546	0.653	>0.9999
14.3.3_epsilon.M.C	-0.1535	0.6552	>0.9999
p90RSK_pT359_S363.R.C	-0.1514	0.6596	>0.9999
EphA2.M.NA	-0.149	0.6648	>0.9999
INPP4B.G.C	0.1446	0.6741	>0.9999
PTEN.R.V	0.1438	0.6757	>0.9999
FOXO3a.R.C	-0.1418	0.6801	>0.9999
Caspase.7_cleavedD198.R.C	0.1417	0.6803	>0.9999
NF2.R.C	-0.1413	0.681	>0.9999
K.Ras.M.C	-0.1402	0.6834	>0.9999
PRAS40_pT246.R.V	-0.1352	0.694	>0.9999
53BP1.R.C	0.1343	0.696	>0.9999
MSH6.R.C	0.1323	0.7003	>0.9999
MLH1.M.NA	0.1294	0.7065	>0.9999
Src_pY416.R.C	-0.1215	0.7238	>0.9999
EphA2_pS897.R.NA	0.1205	0.7259	>0.9999
4EBP1_pT37_T46.R.V	0.119	0.7291	>0.9999
GSK3.alpha.beta.M.V	0.119	0.7292	>0.9999
Dvl3.R.V	-0.1052	0.7596	>0.9999
Bak.R.C	-0.1022	0.7663	>0.9999
MSH2.M.C	0.1015	0.7679	>0.9999
N.Cadherin.R.V	-0.1005	0.77	>0.9999
PDK1_pS241.R.V	0.09776	0.7761	>0.9999
Rad50.M.C	0.09719	0.7774	>0.9999
Src_pY527.R.V	-0.09686	0.7781	>0.9999
P.Cadherin.R.C	0.09633	0.7793	>0.9999
Cyclin_B1.R.V	0.0959	0.7803	>0.9999
GATA3.M.V	-0.09552	0.7811	>0.9999
HER2.M.V	0.09329	0.7861	>0.9999
Chk1_pS345.R.C	0.09138	0.7904	>0.9999
Cyclin_D1.R.V	-0.08981	0.7939	>0.9999
Chk2_pT68.R.C	-0.08814	0.7976	>0.9999
p38_MAPK.R.C	0.0879	0.7982	>0.9999
MEK1_pS217_S221.R.V	0.08757	0.7989	>0.9999
EGFR_pY992.R.V.1	-0.08743	0.7992	>0.9999
Cyclin_D1.R.V.1	-0.0849	0.8049	>0.9999
YAP.R.V	0.07824	0.82	>0.9999
CDK1.R.V	0.07805	0.8204	>0.9999
VASP.R.C	-0.07638	0.8242	>0.9999
4E.BP1.R.V	0.0759	0.8252	>0.9999
PTCH.R.C	0.0701	0.8384	>0.9999
JNK_pT183_Y185.R.NA	-0.06857	0.8419	>0.9999
EGFR_pY992.R.V	-0.06848	0.8421	>0.9999
Beclin.G.V	0.06829	0.8425	>0.9999
GAB2.R.V	-0.0671	0.8453	>0.9999
p21.R.C	0.06705	0.8454	>0.9999
Shc_pY317.R.NA	0.0649	0.8502	>0.9999
TAZ_pS89.R.C	0.05781	0.8665	>0.9999
ERCC1.M.C	-0.05752	0.8671	>0.9999
Rab11.R.V	-0.05719	0.8679	>0.9999
EGFR_pY1068.R.V	-0.05605	0.8705	>0.9999
GATA3.M.V.1	-0.05443	0.8742	>0.9999
COX.2.R.C	-0.05343	0.8765	>0.9999
c.Met.M.C	-0.05295	0.8776	>0.9999
p27_pT157.R.C	0.05238	0.8789	>0.9999
MIG.6.M.V	0.05124	0.8815	>0.9999
Caspase.9_cleavedD330.R.C	-0.05014	0.884	>0.9999
IAP.R.C	-0.04981	0.8848	>0.9999
YB.1_pS102.R.V	-0.04857	0.8876	>0.9999
Mre11.R.C	-0.04067	0.9058	>0.9999
MEK1.R.V	0.03962	0.9082	>0.9999
Rab25.R.C	-0.03938	0.9088	>0.9999
Stathmin.R.V	-0.03567	0.9174	>0.9999
S6_pS240_S244.R.V	0.03538	0.918	>0.9999
p53.R.V	-0.03248	0.9247	>0.9999
Fibronectin.R.C.1	0.03124	0.9276	>0.9999
Chk2.M.C	0.02957	0.9314	>0.9999
p27_pT198.R.V	0.02786	0.9354	>0.9999
c.Met_pY1235.R.C	-0.027	0.9374	>0.9999
ER.alpha_pS118.R.V	-0.02629	0.939	>0.9999
N.Cadherin.R.V.1	0.02605	0.9396	>0.9999
FAK_pY397.M.NA	-0.02586	0.94	>0.9999
HER2_pY1248.R.V	-0.02505	0.9419	>0.9999
EGFR.R.C	-0.02443	0.9433	>0.9999
GSK3.alpha.beta_pS21_S9.R.V	-0.02443	0.9433	>0.9999
Caspase.3_active.R.C	-0.02129	0.9506	>0.9999
EGFR_pY1173.R.C	-0.02052	0.9524	>0.9999
FOXO3a_pS318_S321.R.C	0.01743	0.9596	>0.9999
4E.BP1_pS65.R.V	0.01476	0.9657	>0.9999
Rad51.M.C	0.01471	0.9659	>0.9999
Snail.M.C	0.0121	0.9719	>0.9999
Bid.R.C.1	-0.008667	0.9799	>0.9999
Notch3.R.C	-0.008143	0.9811	>0.9999
Bid.R.C	-0.000619	0.9986	>0.9999
AIB1.M.V	-0.0005238	0.9988	>0.9999

## Sheet: Table S2
Supplementary Table S2
Differentially expressed genes by RNA-Seq analysis in CTCcl+ vs. CTCcl- TNBC PDX models
Genes	log2-FC	Confidence Interval Left	Confidence Interval Right	Average Expression	t	p-value	FDR q-value
DSG1	4.60298	2.53803	6.66794	2.03894	4.81496	0.000336306	0.972499
PTN	4.28517	0.46579	8.10455	2.71056	2.42348	0.0306799	0.972499
PEG3	4.13652	1.976	6.29704	0.892062	4.13562	0.00116888	0.972499
PRELP	4.08248	1.54891	6.61604	3.36804	3.48061	0.0040543	0.972499
RERG	3.35859	0.89555	5.82162	2.73813	2.94544	0.0113562	0.972499
MFGE8	3.1226	0.244411	6.00078	5.08125	2.34348	0.0356309	0.972499
CP	3.11128	0.44012	5.78244	3.20197	2.51596	0.0257777	0.972499
EFEMP1	3.07322	0.904027	5.24242	2.34548	3.06027	0.00910484	0.972499
TTYH1	2.90812	0.739645	5.0766	1.49765	2.89682	0.0124681	0.972499
DPYSL2	2.80259	0.129696	5.47549	4.09152	2.26486	0.0412315	0.972499
S100A4	2.7565	0.757674	4.75532	3.76982	2.97884	0.0106496	0.972499
EPB41L3	2.61636	0.548111	4.68462	1.21729	2.73249	0.0170817	0.972499
TIMP3	2.61135	0.162372	5.06032	2.03636	2.30327	0.0383986	0.972499
PRUNE2	2.45016	0.989994	3.91033	0.741669	3.62457	0.00307686	0.972499
APCDD1	2.38866	0.0809811	4.69634	1.4176	2.23585	0.0435013	0.972499
ZNF542	2.35803	1.19967	3.5164	0.705412	4.39712	0.000719062	0.972499
PKI55	2.34819	0.593465	4.10292	1.62013	2.8906	0.012618	0.972499
JB158051	2.33684	1.17956	3.49412	0.701615	4.3617	0.000767642	0.972499
DGKI	2.31749	0.567408	4.06757	0.686771	2.86038	0.0133716	0.972499
ZNF667-AS1	2.30022	0.634778	3.96567	2.69997	2.98335	0.0105577	0.972499
PSD3	2.28464	0.558992	4.0103	1.81072	2.85976	0.0133875	0.972499
PDK3	2.27184	0.174925	4.36875	3.62867	2.34024	0.0358465	0.972499
ETV5	2.24131	0.878466	3.60416	1.19056	3.55238	0.00353288	0.972499
AX747067	2.23302	0.573014	3.89302	1.15397	2.90568	0.0122578	0.972499
PTX3	2.22958	0.0941412	4.36502	3.0582	2.25528	0.0419687	0.972499
ESRRG	2.19464	0.500831	3.88846	0.631715	2.79874	0.0150486	0.972499
U8	2.14171	1.06945	3.21396	0.0787332	4.31447	0.000837749	0.972499
GABRG3	2.13047	0.314595	3.94635	0.591662	2.53428	0.0249006	0.972499
MIR4534	2.12502	0.803807	3.44623	0.620612	3.4742	0.00410451	0.972499
SMOC1	2.12343	0.524815	3.72205	1.00228	2.86918	0.0131476	0.972499
PID1	2.1076	0.558727	3.65648	1.085	2.93925	0.0114921	0.972499
TP53	2.07433	0.638454	3.5102	2.78062	3.12051	0.0081075	0.972499
RNU11	2.06704	0.179532	3.95455	1.1258	2.36551	0.0341965	0.972499
FOXC1	2.05669	0.557142	3.55624	3.07837	2.9626	0.0109876	0.972499
ARHGEF6	2.05301	0.316457	3.78956	3.09984	2.55369	0.0240027	0.972499
MYEF2	2.04753	0.782272	3.31279	1.65487	3.49555	0.00393973	0.972499
TPTEP1	2.04418	0.292608	3.79575	1.75535	2.5209	0.0255382	0.972499
DPYSL3	2.04409	0.212417	3.87576	1.98615	2.41055	0.0314328	0.972499
PXDN	2.04005	0.120557	3.95954	3.40622	2.29572	0.0389406	0.972499
HAPLN3	2.03901	0.397474	3.68055	1.59088	2.68308	0.018771	0.972499
TMEM98	2.03576	0.287394	3.78413	1.5124	2.51512	0.0258186	0.972499
ETV4	2.02324	0.655697	3.39078	1.30503	3.19574	0.00701372	0.972499
EFNB3	2.01711	0.0358707	3.99835	0.394932	2.19916	0.046541	0.972499
SIX3	2.01262	0.342401	3.68284	1.55812	2.60287	0.0218656	0.972499
IRX1	2.00092	0.182231	3.81961	0.655816	2.37649	0.0335022	0.972499
TDRP	1.99108	0.141767	3.84039	1.62791	2.32564	0.0368346	0.972499
DQ582774	1.98979	0.526893	3.45269	2.12514	2.93804	0.0115189	0.972499
TUBB4A	1.98343	0.0742153	3.89265	-0.0508124	2.24402	0.0428508	0.972499
VSNL1	1.96955	0.523392	3.4157	1.54192	2.94182	0.0114355	0.972499
AK056623	1.94908	0.744847	3.15331	1.38135	3.4961	0.00393556	0.972499
SFMBT2	1.93484	0.40814	3.46155	0.872214	2.73751	0.0169188	0.972499
MIR570	1.92973	0.609297	3.25017	4.32735	3.15678	0.00756038	0.972499
DL489931	1.92612	0.629825	3.22241	1.2364	3.20955	0.00682954	0.972499
CD83	1.91384	0.457537	3.37014	2.15145	2.83869	0.0139396	0.972499
H2AFY2	1.86669	0.173804	3.55957	2.07236	2.38182	0.0331698	0.972499
DLGAP1	1.85941	0.718551	3.00027	0.629101	3.52052	0.00375539	0.972499
ZNF667	1.85154	0.813983	2.88909	-0.00606648	3.85466	0.00198489	0.972499
JAM3	1.83923	0.105484	3.57298	1.00518	2.29147	0.0392484	0.972499
MIR4282	1.83123	0.464827	3.19762	0.445451	2.89487	0.012515	0.972499
PYGO1	1.82417	0.377701	3.27064	0.753955	2.72408	0.0173583	0.972499
SLC26A2	1.8134	0.362742	3.26406	2.14373	2.70018	0.0181686	0.972499
ADD2	1.80778	0.512924	3.10263	1.23995	3.0157	0.00992047	0.972499
DNER	1.78064	0.181311	3.37997	0.213258	2.40493	0.0317657	0.972499
AK093107	1.77115	0.54939	2.9929	0.481708	3.13137	0.00793965	0.972499
GAS7	1.76623	0.502036	3.03043	0.237229	3.01785	0.00987961	0.972499
NKX2-5	1.75544	0.318187	3.19269	0.164715	2.63826	0.0204435	0.972499
IGF1R	1.75255	0.289497	3.21561	2.30195	2.58747	0.0225143	0.972499
LONRF2	1.73691	0.120919	3.3529	1.01979	2.32168	0.0371069	0.972499
AF339817	1.72388	0.490075	2.95768	2.37199	3.01804	0.00987598	0.972499
SMO	1.72301	0.531388	2.91463	1.5799	3.1233	0.00806401	0.972499
NPDC1	1.71576	0.340365	3.09115	1.54364	2.69459	0.0183633	0.972499
TET1	1.69729	0.812609	2.58198	2.14357	4.14412	0.00115043	0.972499
WASF3	1.69473	0.302639	3.08682	1.45643	2.62964	0.0207811	0.972499
MPV17L	1.69329	0.0351639	3.35142	1.24349	2.20586	0.0459714	0.972499
SLC12A1	1.67756	0.0285706	3.32655	-0.15346	2.19748	0.0466851	0.972499
SIM2	1.66531	0.254064	3.07656	1.2546	2.54892	0.0242202	0.972499
SCML1	1.66479	0.318773	3.01081	0.603947	2.67161	0.0191858	0.972499
AX746823	1.65808	0.104182	3.21198	1.62582	2.30487	0.0382843	0.972499
FAM110C	1.65516	0.269909	3.04041	0.395726	2.58093	0.0227952	0.972499
ZNF471	1.65441	0.397699	2.91113	0.200972	2.84362	0.0138084	0.972499
EXOG	1.64091	0.412213	2.8696	0.897551	2.88473	0.0127611	0.972499
POLR2J2	1.64008	0.477337	2.80282	1.14464	3.04681	0.00934382	0.972499
TRPV4	1.63624	0.121496	3.15097	0.908654	2.33331	0.0363125	0.972499
LOC645166	1.61443	0.28897	2.93989	1.0224	2.63098	0.0207285	0.972499
MLLT11	1.61307	0.253656	2.97247	2.19146	2.5631	0.0235784	0.972499
MIR623	1.59684	0.214657	2.97902	0.546916	2.49552	0.0267917	0.972499
SLC6A16	1.59464	0.303487	2.88578	0.827651	2.66778	0.0193264	0.972499
ETHE1	1.5894	0.142862	3.03594	0.77062	2.37338	0.0336972	0.972499
DLGAP1-AS4	1.57906	0.450725	2.7074	0.15243	3.02291	0.00978386	0.972499
GAMT	1.57	0.145661	2.99435	0.0787332	2.38095	0.0332237	0.972499
SNORD82	1.56922	0.24823	2.89021	0.506862	2.56595	0.0234515	0.972499
SPIN4	1.56285	0.830451	2.29525	2.86982	4.60928	0.000487568	0.972499
FBXO25	1.5612	0.40543	2.71697	2.43636	2.91777	0.0119763	0.972499
MPP1	1.55761	0.551143	2.56407	0.92094	3.3429	0.00528293	0.972499
CMTM3	1.55499	0.12925	2.98072	0.729513	2.35587	0.0348171	0.972499
AX746690	1.54097	0.304424	2.77752	-0.164563	2.69183	0.0184602	0.972499
SNORD7	1.54015	0.148574	2.93172	0.631715	2.39067	0.032625	0.972499
WASF1	1.53758	0.0420572	3.0331	1.99333	2.2208	0.0447252	0.972499
MIR1244-1	1.53315	0.30546	2.76085	1.0354	2.69749	0.0182621	0.972499
DLGAP1-AS5	1.53089	0.277911	2.78387	0.506862	2.63915	0.0204087	0.972499
ROPN1B	1.52976	0.0252077	3.03432	2.53641	2.19624	0.0467911	0.972499
LRP6	1.51878	0.315904	2.72165	3.64567	2.72734	0.0172508	0.972499
PHC1	1.5178	0.352573	2.68302	2.02395	2.81364	0.0146252	0.972499
DQ581863	1.51706	0.161939	2.87218	0.323212	2.41818	0.0309863	0.972499
ZNF135	1.50878	0.277501	2.74006	1.71639	2.64688	0.0201109	0.972499
LOC92249	1.48308	0.740348	2.2258	1.7974	4.31318	0.000839746	0.972499
MAPK4	1.47895	0.108982	2.84892	0.729513	2.33189	0.0364089	0.972499
LOC100289473	1.47275	0.221182	2.72431	0.274669	2.54179	0.0245494	0.972499
TNIK	1.4672	0.350428	2.58398	1.35484	2.83785	0.0139622	0.972499
C12orf57	1.46664	0.164551	2.76873	2.12239	2.43303	0.030135	0.972499
AX747836	1.46623	0.0259898	2.90646	1.54574	2.19903	0.046552	0.972499
MRPS6	1.46591	0.457911	2.4739	3.2052	3.14132	0.00778889	0.972499
PCDHB14	1.45162	0.0179701	2.88527	1.43955	2.18713	0.0475806	0.972499
MSI2	1.44446	0.0618	2.82711	1.67519	2.2566	0.0418664	0.972499
RPL37A	1.44084	0.379271	2.50242	6.87595	2.93178	0.0116583	0.972499
ZBTB20-AS1	1.43886	0.247808	2.62992	0.359469	2.60947	0.0215934	0.972499
HR	1.43349	0.0966543	2.77033	1.47615	2.31623	0.0374853	0.972499
DQ588075	1.42106	0.0197121	2.8224	0.543119	2.19044	0.0472925	0.972499
IRX2	1.41963	0.15975	2.6795	1.15313	2.43394	0.0300833	0.972499
DUT	1.41905	0.55923	2.27888	2.70035	3.56495	0.00344882	0.972499
SPDYE2B	1.41593	0.49274	2.33913	1.48679	3.31295	0.00559649	0.972499
HEPH	1.41307	0.208189	2.61795	0.433165	2.53328	0.0249473	0.972499
RPS14	1.41021	0.076485	2.74393	6.90884	2.28392	0.0398016	0.972499
LDHB	1.40317	0.217614	2.58873	6.54222	2.55654	0.0238735	0.972499
ATL1	1.39857	0.339003	2.45814	1.42538	2.85115	0.0136105	0.972499
MIR4467	1.39123	0.173839	2.60863	1.33678	2.4685	0.0281909	0.972499
KRBA2	1.38612	0.0461825	2.72605	1.3356	2.2345	0.0436098	0.972499
LOC100128398	1.38509	0.321529	2.44864	1.32829	2.81307	0.0146412	0.972499
MIR4482-1	1.37725	0.28781	2.46669	0.591662	2.7307	0.0171404	0.972499
NEURL1B	1.37716	0.111974	2.64234	2.34863	2.35123	0.0351201	0.972499
STK38L	1.37445	0.0813998	2.66751	2.18519	2.29603	0.038918	0.972499
LRRC23	1.35478	0.128426	2.58114	1.08521	2.38626	0.0328958	0.972499
MANSC1	1.34965	0.206749	2.49255	3.92901	2.5508	0.0241341	0.972499
ZNF84	1.34672	0.227341	2.46609	0.834957	2.59875	0.0220372	0.972499
PRKD3	1.34262	0.352269	2.33297	2.6025	2.92838	0.0117346	0.972499
ITPR2	1.33841	0.00564278	2.67118	2.94776	2.1692	0.0491702	0.972499
AK095439	1.33531	0.204283	2.46633	0.310926	2.5502	0.0241618	0.972499
LOC202181	1.3337	0.0496671	2.61774	1.9749	2.2436	0.0428835	0.972499
TNFSF12	1.32774	0.0790415	2.57644	0.804262	2.29678	0.0388638	0.972499
ADD3	1.32774	0.398956	2.25652	3.06198	3.0879	0.00863307	0.972499
LINC00899	1.3274	0.0849608	2.56984	0.554222	2.30776	0.0380796	0.972499
RPL26	1.32533	0.132339	2.51832	7.67625	2.39967	0.0320803	0.972499
RNF168	1.32514	0.529661	2.12062	3.57838	3.5983	0.00323547	0.972499
FARP1	1.31705	0.280156	2.35394	3.45545	2.74367	0.0167207	0.972499
RECQL	1.31578	0.475982	2.15557	1.4783	3.38433	0.00487823	0.972499
RPL39	1.3136	0.211481	2.41572	5.61601	2.57453	0.0230732	0.972499
NOTCH1	1.31054	0.00700714	2.61407	2.43408	2.17166	0.0489486	0.972499
CDKN1B	1.29857	0.208775	2.38836	4.69028	2.57386	0.0231027	0.972499
ZNF264	1.29853	0.0499346	2.54714	1.36594	2.24644	0.0426597	0.972499
HOXA4	1.29277	0.0026719	2.58287	-0.00606648	2.16453	0.0495924	0.972499
MFSD4	1.29027	0.121809	2.45873	1.55695	2.38523	0.0329588	0.972499
FAM72D	1.28283	0.213603	2.35206	0.786415	2.59157	0.0223396	0.972499
MMAB	1.27851	0.451896	2.10512	1.32724	3.34092	0.00530316	0.972499
BC035106	1.27734	0.131618	2.42307	0.543119	2.40819	0.0315719	0.972499
TMOD2	1.25978	0.376029	2.14354	2.20488	3.07913	0.00878001	0.972499
RPL6	1.25953	0.358197	2.16086	8.01363	3.01848	0.00986767	0.972499
FAM8A1	1.25679	0.0403619	2.47323	2.3608	2.23172	0.0438337	0.972499
ADAM1A	1.25481	0.0480093	2.4616	0.517965	2.24598	0.0426955	0.972499
ZNF33B	1.25465	0.210667	2.29863	1.67044	2.59593	0.0221555	0.972499
ZNF850	1.25039	0.0454759	2.45531	0.517965	2.24158	0.0430443	0.972499
CRNDE	1.25025	0.321463	2.17903	2.44821	2.90767	0.0122111	0.972499
ZBTB20	1.24837	0.0491969	2.44755	2.65627	2.24867	0.0424843	0.972499
AK130294	1.22585	0.254673	2.19703	1.31495	2.72649	0.0172788	0.972499
ZC4H2	1.22329	0.210552	2.23602	1.61634	2.60914	0.0216069	0.972499
SMC4	1.22136	0.379462	2.06326	4.08073	3.13364	0.00790502	0.972499
EIF3L	1.22128	0.19105	2.25152	5.99777	2.56062	0.0236896	0.972499
FGF2	1.22077	0.0230622	2.41848	0.627919	2.20164	0.046329	0.972499
HMGN1	1.21867	0.549891	1.88745	5.05308	3.93611	0.0017012	0.972499
BC039485	1.2024	0.0919834	2.31281	0.543119	2.33898	0.0359307	0.972499
NDUFA4	1.2009	0.351982	2.04981	4.30488	3.05567	0.00918589	0.972499
SKA2	1.20079	0.120973	2.28061	3.03632	2.40205	0.0319378	0.972499
RUNX3	1.19913	0.0387513	2.3595	0.908654	2.23219	0.0437962	0.972499
LOH12CR1	1.19686	0.23198	2.16175	1.4176	2.67938	0.0189038	0.972499
YAE1D1	1.19519	0.481383	1.90899	3.49599	3.61677	0.00312312	0.972499
H2AFV	1.1847	0.21921	2.15019	4.81233	2.65048	0.0199735	0.972499
NUDT1	1.18382	0.482954	1.88469	3.10416	3.6485	0.00293926	0.972499
RPS10	1.17585	0.0253214	2.32638	1.10459	2.20759	0.0458253	0.972499
MIR5094	1.17255	0.0135613	2.33154	1.31163	2.18533	0.047738	0.972499
SMIM11	1.1725	0.348901	1.99609	2.07721	3.07512	0.00884817	0.972499
MIR4730	1.17159	0.063769	2.2794	1.57277	2.28439	0.0397672	0.972499
SAP30L	1.16881	0.185966	2.15166	1.64844	2.56876	0.0233271	0.972499
SNRNP25	1.16096	0.0487747	2.27315	3.87582	2.25478	0.0420074	0.972499
PTTG1	1.14936	0.225426	2.07329	5.82508	2.68707	0.0186285	0.972499
STK24	1.14735	0.139062	2.15564	3.49526	2.45796	0.0287554	0.972499
PDK1	1.1457	0.240716	2.05069	2.29712	2.7346	0.017013	0.972499
FKBP7	1.14401	0.340602	1.94742	1.3935	3.0758	0.00883657	0.972499
DKFZP434I0714	1.1414	0.0343383	2.24847	0.860111	2.22705	0.0442129	0.972499
PFN2	1.13931	0.300445	1.97816	4.34274	2.93369	0.0116154	0.972499
ARPP19	1.13872	0.0245978	2.25284	4.61729	2.20774	0.0458126	0.972499
AX747586	1.13811	0.0479283	2.22829	0.616815	2.25502	0.0419891	0.972499
CCDC104	1.13702	0.21049	2.06356	3.6425	2.65077	0.0199624	0.972499
AF086285	1.12838	0.360444	1.89631	1.88128	3.17392	0.0073148	0.972499
DUSP16	1.12224	0.130095	2.11438	3.22561	2.44329	0.0295598	0.972499
RNASEH2B	1.11581	0.169932	2.06169	2.03193	2.54812	0.024257	0.972499
RNF208	1.11261	0.0647347	2.16048	1.13236	2.29349	0.0391016	0.972499
EXO1	1.10454	0.228649	1.98044	3.49978	2.72393	0.0173635	0.972499
AK090593	1.09796	0.127902	2.06803	1.26309	2.44485	0.029473	0.972499
TM2D3	1.09425	0.318008	1.8705	2.51311	3.04497	0.00937703	0.972499
TRIM59	1.09342	0.149673	2.03717	2.08779	2.50263	0.0264348	0.972499
SPRED1	1.08835	0.0774379	2.09925	1.33678	2.32552	0.036843	0.972499
UGGT2	1.08473	0.0539975	2.11547	1.60523	2.27321	0.0405994	0.972499
CENPF	1.08318	0.0825764	2.08379	5.43393	2.33831	0.0359757	0.972499
RPSA	1.07956	0.0723512	2.08677	7.4113	2.31522	0.0375557	0.972499
AX747158	1.07821	0.0475604	2.10887	0.957197	2.25973	0.0416248	0.972499
SDHAP2	1.06997	0.244633	1.8953	1.71062	2.8003	0.0150037	0.972499
NUCKS1	1.06601	0.322341	1.80968	6.46563	3.09632	0.00849418	0.972499
MSANTD2	1.06399	0.174575	1.9534	1.48679	2.58403	0.0226614	0.972499
PIGX	1.0595	0.234747	1.88425	2.05206	2.77487	0.0157524	0.972499
RPS27A	1.05774	0.18511	1.93038	7.52855	2.61826	0.0212357	0.972499
ERCC6	1.05059	0.309591	1.79159	1.48679	3.06253	0.00906535	0.972499
TMA7	1.04928	0.150421	1.94813	5.37459	2.52153	0.0255078	0.972499
RSRC1	1.04787	0.175856	1.91988	2.77193	2.59566	0.0221668	0.972499
MIR3682	1.04627	0.00903072	2.0835	1.83789	2.17886	0.0483076	0.972499
ETNK1	1.04435	0.0554327	2.03326	2.80513	2.28113	0.0400081	0.972499
RPL26L1	1.04259	0.0835311	2.00165	4.01119	2.34819	0.0353198	0.972499
RPS5	1.03983	0.124758	1.95491	8.62427	2.45455	0.0289409	0.972499
VMA21	1.03796	0.394106	1.68181	3.31967	3.48224	0.00404165	0.972499
MIR3685	1.03452	0.0048427	2.06419	2.25117	2.17021	0.049079	0.972499
RPS19	1.03116	0.110412	1.95191	6.84232	2.41908	0.0309345	0.972499
FUNDC2	1.0247	0.375219	1.67418	3.03131	3.40796	0.00466154	0.972499
ZNF275	1.01645	0.169302	1.86359	1.73459	2.59174	0.0223325	0.972499
HIST1H2AE	1.01047	0.154522	1.86641	3.64671	2.55	0.0241707	0.972499
DNAJC3	1.00424	0.137428	1.87106	2.80036	2.50252	0.0264402	0.972499
GRHL1	1.00393	0.0213596	1.98649	3.36509	2.20701	0.0458745	0.972499
MMS22L	1.00354	0.180498	1.82658	1.71303	2.63377	0.0206189	0.972499
CEP152	1.00081	0.0985725	1.90305	1.44674	2.39605	0.0322987	0.972499
UBXN7	1.0007	0.164503	1.8369	3.38875	2.58499	0.0226201	0.972499
XXYLT1	0.998312	0.0724296	1.92419	1.22683	2.32903	0.0366031	0.972499
PLCH1	0.994702	0.109993	1.87941	2.94014	2.4286	0.0303863	0.972499
DQ592954	0.994117	0.132578	1.85566	2.06703	2.49245	0.026947	0.972499
GPR180	0.985195	0.10232	1.86807	1.67183	2.41039	0.0314423	0.972499
HSD17B7	0.981595	0.152137	1.81105	2.06632	2.55624	0.0238867	0.972499
UBTD2	0.979308	0.254817	1.7038	2.60667	2.91978	0.0119301	0.972499
KIF27	0.977112	0.208971	1.74525	1.73739	2.74769	0.0165928	0.972499
CDKN3	0.971952	0.219909	1.72399	3.56394	2.79169	0.0152533	0.972499
ZNF444	0.969906	0.0189137	1.9209	2.06387	2.20301	0.0462128	0.972499
HPRT1	0.966412	0.302101	1.63072	3.11433	3.14235	0.00777338	0.972499
KLHL24	0.958063	0.090232	1.82589	3.44672	2.38464	0.0329952	0.972499
LOC220729	0.957258	0.288844	1.62567	3.34203	3.09349	0.00854066	0.972499
SLC22A18	0.951425	0.115986	1.78686	2.06387	2.45994	0.0286488	0.972499
POLR3C	0.950369	0.242086	1.65865	4.65944	2.89834	0.0124318	0.972499
CLTB	0.945588	0.00643899	1.88474	3.11936	2.17486	0.0486627	0.972499
THNSL2	0.943869	0.0389244	1.84881	1.51089	2.25296	0.0421487	0.972499
JPX	0.941232	0.0805122	1.80195	1.77863	2.3621	0.0344144	0.972499
KIF20A	0.938278	0.328077	1.54848	4.37503	3.32141	0.00550603	0.972499
FAM98B	0.924349	0.157344	1.69135	1.29934	2.60317	0.0218533	0.972499
MAGOHB	0.92026	0.0566722	1.78385	1.84017	2.3018	0.0385032	0.972499
KCTD1	0.917977	0.0561029	1.77985	2.14378	2.30066	0.0385851	0.972499
TOMM7	0.917167	0.0122933	1.82204	5.00527	2.1894	0.0473828	0.972499
DQ572964	0.915231	0.125898	1.70456	4.06737	2.50458	0.0263374	0.972499
NUSAP1	0.913097	0.0154356	1.81076	4.47894	2.1972	0.0467093	0.972499
RPS9	0.90851	0.0476756	1.76934	6.3993	2.27968	0.0401157	0.972499
DNM1L	0.901748	0.0570783	1.74642	3.84943	2.30602	0.0382031	0.972499
2018-09-10	0.898007	0.0965327	1.69948	2.14757	2.42022	0.0308683	0.972499
ASPM	0.897618	0.127973	1.66726	3.64175	2.51921	0.0256196	0.972499
C2orf68	0.895628	0.0997089	1.69155	2.02762	2.43065	0.0302697	0.972499
TROVE2	0.895453	0.200699	1.59021	4.3188	2.78404	0.0154781	0.972499
MYO5A	0.893219	0.0500835	1.73635	2.41463	2.28836	0.0394755	0.972499
C7orf73	0.893125	0.107108	1.67914	2.47262	2.4544	0.028949	0.972499
BRWD1	0.892264	0.0639993	1.72053	1.89707	2.32696	0.0367444	0.972499
DTNBP1	0.890323	0.0179677	1.76268	2.20409	2.20454	0.046083	0.972499
PAK2	0.88681	0.121971	1.65165	4.62461	2.50452	0.0263403	0.972499
RPL3	0.886448	0.0125523	1.76034	7.64087	2.19108	0.0472369	0.972499
PHF14	0.882302	0.155681	1.60892	2.34351	2.62285	0.0210512	0.972499
AHSA2	0.876246	0.0293527	1.72314	2.67571	2.23492	0.0435763	0.972499
ZNF672	0.872791	0.174353	1.57123	2.06611	2.69927	0.0182002	0.972499
KIF14	0.872595	0.0595928	1.6856	2.2962	2.31838	0.0373352	0.972499
EIF2A	0.870864	0.140922	1.60081	4.16281	2.57707	0.0229626	0.972499
C12orf73	0.868803	0.059442	1.67816	2.23115	2.31869	0.0373136	0.972499
G2E3	0.868588	0.117063	1.62011	1.54382	2.49652	0.0267412	0.972499
VKORC1	0.866626	0.0925406	1.64071	2.31758	2.41828	0.0309805	0.972499
SNRPD1	0.865944	0.166542	1.56535	3.98	2.67441	0.0190838	0.972499
C9orf142	0.865431	0.063452	1.66741	4.0187	2.33095	0.0364721	0.972499
RNF115	0.865089	0.0759641	1.65421	4.44339	2.36799	0.0340385	0.972499
HNRPLL	0.862477	0.000847879	1.72411	2.49064	2.16218	0.049806	0.972499
NFYA	0.857703	0.0997011	1.61571	3.7647	2.44417	0.029511	0.972499
FBXL3	0.85361	0.100232	1.60699	2.12042	2.44743	0.0293305	0.972499
ZNF692	0.849983	0.108536	1.59143	2.85363	2.47625	0.0277825	0.972499
DQ591995	0.848538	0.0770404	1.62003	3.64026	2.37575	0.0335483	0.972499
ZNF124	0.846424	0.0111979	1.68165	2.62065	2.18901	0.0474164	0.972499
CHD1L	0.844241	0.00376566	1.68472	3.63843	2.16973	0.0491223	0.972499
RPL31	0.843821	0.0598615	1.62778	7.67478	2.32499	0.0368792	0.972499
ATP6V1A	0.84362	0.114099	1.57314	3.80035	2.49789	0.026672	0.972499
PIBF1	0.839929	0.0331701	1.64669	1.59236	2.24886	0.0424691	0.972499
LINC00094	0.839789	0.0911145	1.58846	2.05167	2.42293	0.0307114	0.972499
MPLKIP	0.83161	0.0506566	1.61256	2.57147	2.30016	0.0386206	0.972499
NACC2	0.824081	0.00536526	1.6428	2.33123	2.17421	0.0487211	0.972499
PHF6	0.822776	0.0347429	1.61081	2.26379	2.25528	0.0419682	0.972499
YWHAQ	0.815864	0.0347471	1.59698	6.60326	2.25614	0.041902	0.972499
CMAS	0.803926	0.0261529	1.5817	4.76951	2.23268	0.0437562	0.972499
N6AMT1	0.802405	0.00725316	1.59756	1.38533	2.17976	0.0482282	0.972499
LOC400927	0.800528	0.0418837	1.55917	1.26309	2.27931	0.0401437	0.972499
KIAA1524	0.795502	0.107573	1.48343	2.46522	2.49782	0.0266753	0.972499
FAM133B	0.795458	0.0780205	1.5129	2.56551	2.39496	0.0323646	0.972499
BC013599	0.792862	0.0410728	1.54465	1.83012	2.27806	0.0402362	0.972499
STT3B	0.789481	0.108687	1.47028	3.57939	2.5049	0.0263215	0.972499
DNAJC4	0.787006	0.0526327	1.52138	2.36717	2.31486	0.0375803	0.972499
PEBP1	0.785259	0.0824162	1.4881	6.42838	2.41334	0.0312688	0.972499
HMGB3	0.784638	0.147618	1.42166	3.51791	2.66061	0.0195921	0.972499
RPA3	0.78162	0.0516283	1.51161	2.11811	2.31282	0.0377232	0.972499
COPS2	0.778062	0.073862	1.48226	2.98208	2.38662	0.0328737	0.972499
TRIM52	0.772082	0.0031789	1.54099	2.025	2.16898	0.0491895	0.972499
HIST1H2BG	0.766146	0.0167189	1.51557	3.75761	2.20824	0.0457707	0.972499
INTS9	0.765474	0.0275173	1.50343	1.70683	2.2406	0.0431222	0.972499
FBXW11	0.759995	0.0839982	1.43599	3.81442	2.42846	0.0303947	0.972499
NMRAL1	0.758763	0.046094	1.47143	3.7181	2.29976	0.0386495	0.972499
SCRN3	0.748537	0.0654621	1.43161	2.49352	2.36706	0.0340975	0.972499
MPRIP	0.746822	0.00233369	1.49131	2.29007	2.16682	0.0493844	0.972499
HAX1	0.743033	0.0608916	1.42517	4.87898	2.35287	0.0350126	0.972499
MPHOSPH9	0.730808	0.0262874	1.43533	2.34946	2.24065	0.043118	0.972499
STRADA	0.724656	0.0198987	1.42941	1.88976	2.22104	0.0447051	0.972499
GEN1	0.718575	0.0322203	1.40493	1.80497	2.26145	0.0414923	0.972499
RAB4A	0.702088	0.00321024	1.40097	2.61685	2.16997	0.0491003	0.972499
TMEM237	0.69878	0.00391454	1.39365	2.14391	2.17222	0.0488987	0.972499
ZNF638	0.673786	0.074331	1.27324	4.00516	2.42789	0.0304269	0.972499
DHX36	0.669685	0.0461109	1.29326	3.45961	2.31978	0.0372383	0.972499
GANAB	-0.619343	-1.23389	-0.00479916	6.10905	-2.17692	0.0484795	0.972499
ZDHHC5	-0.627578	-1.24038	-0.014774	4.18426	-2.21213	0.0454445	0.972499
ATXN7	-0.679143	-1.33165	-0.0266387	3.60323	-2.24824	0.0425183	0.972499
INADL	-0.68617	-1.33498	-0.0373639	3.3488	-2.28445	0.0397631	0.972499
TRMT6	-0.6925	-1.29193	-0.0930734	2.36507	-2.49545	0.0267953	0.972499
MARK2	-0.694327	-1.38091	-0.00774545	4.52334	-2.18442	0.0478175	0.972499
SYVN1	-0.701005	-1.39641	-0.00560042	4.17876	-2.17745	0.0484326	0.972499
TRAF3IP2	-0.707397	-1.40035	-0.0144437	2.65167	-2.20508	0.0460378	0.972499
RNF220	-0.707877	-1.35349	-0.0622663	3.72263	-2.36838	0.0340135	0.972499
STX5	-0.708659	-1.38405	-0.0332691	2.85049	-2.26645	0.0411103	0.972499
TTC17	-0.709456	-1.40891	-0.0100055	3.63319	-2.19095	0.0472479	0.972499
WASL	-0.716401	-1.40327	-0.0295276	4.87955	-2.25291	0.0421529	0.972499
FOXJ3	-0.729071	-1.43321	-0.0249361	3.92566	-2.23655	0.0434455	0.972499
KIF1C	-0.731953	-1.40397	-0.0599366	2.38356	-2.35271	0.0350233	0.972499
SCYL1	-0.735261	-1.39456	-0.0759639	3.22759	-2.40893	0.0315283	0.972499
KIAA1147	-0.737054	-1.4478	-0.0263033	3.33069	-2.23999	0.0431704	0.972499
SSSCA1	-0.741567	-1.45148	-0.0316508	4.47628	-2.25636	0.0418853	0.972499
NABP1	-0.742879	-1.47673	-0.00902564	2.05675	-2.18662	0.047625	0.972499
FADD	-0.749208	-1.4861	-0.0123175	3.06357	-2.19616	0.0467983	0.972499
RHOG	-0.750464	-1.48616	-0.0147652	4.4262	-2.2034	0.0461795	0.972499
TAF4	-0.750915	-1.46918	-0.0326533	2.62652	-2.25825	0.0417387	0.972499
TXNDC12	-0.755757	-1.47316	-0.0383573	3.04354	-2.27554	0.0404244	0.972499
DDX27	-0.757609	-1.40654	-0.108676	3.82842	-2.52179	0.0254951	0.972499
LDLRAP1	-0.758221	-1.50459	-0.0118476	2.70253	-2.19434	0.0469549	0.972499
ARF3	-0.763589	-1.49744	-0.0297382	4.92958	-2.24759	0.0425695	0.972499
GRAMD1A	-0.763783	-1.52693	-0.000639717	2.93089	-2.16186	0.0498347	0.972499
ARHGDIA	-0.767045	-1.5148	-0.0192886	3.95993	-2.21577	0.0451409	0.972499
DNMT1	-0.767293	-1.50797	-0.0266129	4.05059	-2.23766	0.0433562	0.972499
AURKAIP1	-0.767422	-1.45553	-0.0793126	4.52202	-2.40902	0.031523	0.972499
TSG101	-0.768246	-1.48212	-0.0543711	5.25343	-2.32457	0.0369081	0.972499
RELA	-0.775066	-1.41122	-0.138914	4.29593	-2.63173	0.0206987	0.972499
MRPL4	-0.780256	-1.50389	-0.0566267	3.88238	-2.32908	0.0365992	0.972499
SLC30A7	-0.78228	-1.55423	-0.0103308	2.37448	-2.18896	0.0474209	0.972499
SMG5	-0.785666	-1.47898	-0.092352	4.08048	-2.44778	0.0293114	0.972499
ING2	-0.786502	-1.49133	-0.081674	1.95615	-2.41035	0.0314444	0.972499
KDM2A	-0.788551	-1.45238	-0.124717	3.8066	-2.56587	0.0234552	0.972499
COPG1	-0.796643	-1.5181	-0.0751855	5.49042	-2.38516	0.0329634	0.972499
IRF2	-0.800734	-1.58745	-0.0140213	3.49782	-2.19855	0.0465932	0.972499
SRM	-0.800766	-1.58006	-0.0214738	6.01476	-2.21957	0.0448261	0.972499
XRN2	-0.804783	-1.53302	-0.0765477	4.56728	-2.3871	0.0328436	0.972499
SZRD1	-0.815851	-1.5722	-0.0595032	3.59654	-2.32999	0.0365378	0.972499
PIGT	-0.818009	-1.6109	-0.025114	4.98644	-2.22847	0.0440975	0.972499
FBXW2	-0.818655	-1.57286	-0.0644477	2.60727	-2.34463	0.0355546	0.972499
RABGAP1	-0.819493	-1.49153	-0.147452	3.38958	-2.63399	0.0206102	0.972499
PUSL1	-0.822918	-1.60382	-0.042011	1.77601	-2.27626	0.040371	0.972499
YAP1	-0.82752	-1.51464	-0.140405	2.69645	-2.60144	0.0219252	0.972499
ACP2	-0.828468	-1.4999	-0.157037	2.22701	-2.66526	0.0194194	0.972499
TMEM184B	-0.829373	-1.4966	-0.162144	3.47074	-2.68497	0.0187034	0.972499
EPS15	-0.829531	-1.59956	-0.0595025	3.76294	-2.32697	0.0367438	0.972499
RUSC1	-0.831532	-1.51597	-0.147092	3.7182	-2.62427	0.0209947	0.972499
CDC37	-0.83292	-1.61363	-0.0522124	4.90696	-2.30451	0.03831	0.972499
TBP	-0.835125	-1.5236	-0.146647	3.75083	-2.62015	0.0211596	0.972499
CCDC115	-0.836345	-1.5416	-0.131088	3.33018	-2.56155	0.023648	0.972499
TAF1D	-0.844836	-1.61349	-0.07618	2.98796	-2.37413	0.03365	0.972499
C10orf118	-0.846199	-1.60465	-0.0877448	2.53096	-2.40995	0.0314685	0.972499
CASP7	-0.848266	-1.68472	-0.0118135	1.65378	-2.19056	0.0472819	0.972499
CSNK2A1	-0.850807	-1.59865	-0.102962	5.03451	-2.45745	0.0287834	0.972499
VAMP3	-0.851474	-1.60077	-0.102179	4.72841	-2.45461	0.0289372	0.972499
SERTAD3	-0.852174	-1.60944	-0.0949067	2.03492	-2.43077	0.0302632	0.972499
RPS6KB2	-0.853071	-1.69477	-0.0113681	2.90454	-2.18923	0.0473977	0.972499
BTF3L4	-0.8604	-1.67309	-0.0477088	4.02926	-2.28686	0.0395858	0.972499
TRPC4AP	-0.864024	-1.61151	-0.116532	2.96833	-2.4968	0.0267269	0.972499
VPS4B	-0.865596	-1.60437	-0.126822	4.3894	-2.53086	0.0250619	0.972499
WDFY3	-0.866139	-1.53443	-0.197845	2.90433	-2.79952	0.0150261	0.972499
CCNL2	-0.866353	-1.7089	-0.0238052	3.0469	-2.22108	0.0447017	0.972499
TPRG1L	-0.869229	-1.59663	-0.141825	3.63215	-2.58121	0.0227831	0.972499
TRIP10	-0.870141	-1.56456	-0.175723	3.04796	-2.70665	0.0179456	0.972499
DTX2	-0.871514	-1.68006	-0.0629683	2.34705	-2.32827	0.0366545	0.972499
PCIF1	-0.872656	-1.60031	-0.145003	3.34789	-2.5905	0.0223852	0.972499
PSMB7	-0.881378	-1.67109	-0.0916616	4.12517	-2.41077	0.0314201	0.972499
CACUL1	-0.884849	-1.67675	-0.0929507	3.70314	-2.41359	0.0312541	0.972499
SRPRB	-0.888439	-1.70777	-0.0691114	4.82354	-2.34226	0.0357124	0.972499
ZFYVE26	-0.895413	-1.70252	-0.0883077	1.45902	-2.39639	0.0322778	0.972499
TM9SF4	-0.903833	-1.76302	-0.0446427	4.34135	-2.27229	0.040669	0.972499
LOC148413	-0.904042	-1.76963	-0.0384562	1.49528	-2.25602	0.0419113	0.972499
NRD1	-0.908938	-1.63264	-0.185231	5.06212	-2.71291	0.0177325	0.972499
RFX5	-0.912108	-1.69441	-0.129809	3.33044	-2.51848	0.0256554	0.972499
NFE2L1	-0.913255	-1.65341	-0.173104	4.66522	-2.66524	0.01942	0.972499
NECAP2	-0.916109	-1.58355	-0.248671	3.28863	-2.96484	0.0109404	0.972499
MINA	-0.923506	-1.76508	-0.0819336	2.08552	-2.37035	0.0338886	0.972499
MAST2	-0.926532	-1.73026	-0.122806	3.25674	-2.4901	0.0270668	0.972499
SRFBP1	-0.941221	-1.80445	-0.077987	3.15901	-2.3552	0.0348609	0.972499
MANBA	-0.943125	-1.84013	-0.0461191	3.18767	-2.27111	0.0407576	0.972499
PSMD5	-0.94638	-1.80399	-0.0887656	3.52428	-2.38362	0.0330581	0.972499
EIF6	-0.951799	-1.75419	-0.149409	4.4347	-2.56227	0.0236159	0.972499
PVRL2	-0.956929	-1.76855	-0.145307	3.98938	-2.54677	0.0243189	0.972499
PRKAA1	-0.959529	-1.8082	-0.110859	3.07521	-2.44221	0.0296196	0.972499
EFCAB14	-0.964155	-1.76362	-0.164694	5.10416	-2.60504	0.0217758	0.972499
STAT2	-0.966621	-1.78776	-0.14548	2.78751	-2.54274	0.0245049	0.972499
ADPRHL2	-0.968213	-1.89949	-0.0369331	2.06055	-2.24572	0.0427166	0.972499
DPP9	-0.976508	-1.74819	-0.204829	3.06326	-2.7334	0.0170521	0.972499
TMEM59	-0.979644	-1.9271	-0.0321914	5.04432	-2.23344	0.0436949	0.972499
P2RX4	-0.984846	-1.82206	-0.147631	2.20016	-2.54095	0.0245884	0.972499
CEP170B	-0.993745	-1.82122	-0.166272	2.05088	-2.59409	0.022233	0.972499
STAT3	-0.996688	-1.84416	-0.149214	4.21956	-2.54037	0.0246152	0.972499
CLSTN1	-0.998994	-1.82248	-0.175509	4.33723	-2.62042	0.0211485	0.972499
CCDC88C	-1.00287	-1.9155	-0.0902399	1.96228	-2.37364	0.0336811	0.972499
SLC5A6	-1.00366	-1.90104	-0.106286	5.08376	-2.41589	0.0311197	0.972499
NACC1	-1.00692	-1.74613	-0.267698	4.06663	-2.94229	0.0114252	0.972499
VAC14	-1.00877	-1.90597	-0.11157	3.11708	-2.42866	0.0303829	0.972499
RAB2A	-1.01517	-1.85121	-0.179139	4.59502	-2.62289	0.0210495	0.972499
PEPD	-1.02183	-1.88337	-0.160287	2.56932	-2.56192	0.0236313	0.972499
MRPL37	-1.02259	-1.87785	-0.167323	5.80068	-2.58264	0.0227212	0.972499
MFN2	-1.02299	-1.69038	-0.355611	4.05378	-3.31102	0.00561725	0.972499
SLC38A1	-1.02706	-2.00767	-0.0464524	4.87701	-2.26238	0.0414216	0.972499
FBXL12	-1.04145	-1.82073	-0.262173	2.23191	-2.88676	0.0127114	0.972499
CD82	-1.04554	-1.9579	-0.133187	2.70523	-2.47538	0.027828	0.972499
ARHGEF18	-1.04678	-1.89065	-0.202899	1.57277	-2.67941	0.0189027	0.972499
DNAJC11	-1.05083	-1.78908	-0.312592	2.74263	-3.07468	0.00885566	0.972499
MKNK1	-1.0513	-1.96214	-0.140464	1.91112	-2.49316	0.0269108	0.972499
NEK6	-1.05954	-2.09158	-0.0275097	2.78961	-2.21763	0.0449867	0.972499
BAK1	-1.06504	-1.90824	-0.221836	2.74318	-2.72834	0.0172179	0.972499
KIAA1522	-1.07146	-1.89466	-0.248258	4.3646	-2.81147	0.014686	0.972499
C16orf70	-1.07785	-2.06163	-0.0940611	2.45456	-2.36658	0.0341282	0.972499
AFF1	-1.08048	-1.88825	-0.272699	3.1779	-2.88927	0.0126503	0.972499
ZC3HAV1	-1.08308	-1.77095	-0.395214	3.43122	-3.40111	0.00472338	0.972499
HLA-E	-1.08356	-2.15297	-0.0141437	1.56049	-2.18862	0.0474504	0.972499
DNM2	-1.08533	-1.78275	-0.387917	2.51031	-3.36152	0.00509706	0.972499
TBC1D20	-1.08647	-1.83346	-0.339482	2.76407	-3.14173	0.00778278	0.972499
JAK1	-1.0967	-1.92511	-0.268286	4.11009	-2.8596	0.0133916	0.972499
SLC37A1	-1.09865	-1.94419	-0.253107	2.17973	-2.80665	0.0148225	0.972499
MOK	-1.09898	-2.0561	-0.141864	1.25198	-2.48021	0.0275758	0.972499
MAN2A1	-1.10143	-1.97322	-0.229638	2.01533	-2.72903	0.0171951	0.972499
PEX14	-1.11139	-1.86091	-0.361868	1.80391	-3.20293	0.00691725	0.972499
MYO1C	-1.11604	-2.21435	-0.0177298	4.45455	-2.19492	0.0469048	0.972499
NQO1	-1.122	-2.15254	-0.0914696	3.73368	-2.35178	0.035084	0.972499
ITPA	-1.1359	-2.04315	-0.228655	3.39265	-2.70445	0.0180211	0.972499
PARD6B	-1.13652	-2.02212	-0.250934	2.76166	-2.77211	0.0158357	0.972499
AARS	-1.14794	-2.2019	-0.0939782	5.47966	-2.35266	0.0350265	0.972499
ELMO2	-1.15686	-1.85355	-0.460175	2.30227	-3.58681	0.00330741	0.972499
JUNB	-1.16323	-2.18174	-0.144724	3.75038	-2.46698	0.0282714	0.972499
PER3	-1.16932	-2.1195	-0.21913	2.03041	-2.6582	0.0196822	0.972499
CTSD	-1.17818	-2.19376	-0.162612	5.69437	-2.50592	0.026271	0.972499
FAM213B	-1.19396	-2.31058	-0.0773415	2.75733	-2.30967	0.0379451	0.972499
LASP1	-1.195	-2.32241	-0.0675934	4.90212	-2.28956	0.0393881	0.972499
UBA7	-1.19551	-2.35258	-0.0384487	1.07944	-2.23183	0.0438252	0.972499
NADK	-1.20029	-2.12191	-0.278678	1.65378	-2.81321	0.0146373	0.972499
ECE1	-1.20615	-2.37566	-0.0366317	3.33782	-2.22771	0.0441593	0.972499
PARS2	-1.21356	-2.288	-0.139121	1.6498	-2.43974	0.0297575	0.972499
TNIP2	-1.21441	-2.2026	-0.226221	2.38205	-2.65454	0.0198197	0.972499
RRBP1	-1.21976	-2.30738	-0.132151	4.10828	-2.42251	0.0307358	0.972499
CARM1	-1.22358	-1.92916	-0.518008	3.98427	-3.74589	0.00244081	0.972499
GNG12	-1.23762	-2.43818	-0.0370484	3.84533	-2.22671	0.0442407	0.972499
PGM1	-1.24242	-2.33533	-0.149499	3.5883	-2.45552	0.0288877	0.972499
SLC6A9	-1.24506	-2.24232	-0.247793	3.48796	-2.69677	0.0182874	0.972499
CLPTM1	-1.26071	-2.46336	-0.0580615	5.23909	-2.26434	0.0412718	0.972499
PPIC	-1.26128	-2.3438	-0.178774	3.90671	-2.51678	0.0257377	0.972499
RICTOR	-1.26654	-2.0571	-0.47598	2.04048	-3.46058	0.00421331	0.972499
DFFA	-1.2677	-2.13921	-0.396185	2.31979	-3.142	0.00777873	0.972499
RNF19B	-1.27116	-2.30041	-0.241923	3.30179	-2.66777	0.0193265	0.972499
GALNT3	-1.27265	-2.32308	-0.222212	3.55496	-2.617	0.0212868	0.972499
TESK1	-1.27373	-2.41779	-0.129665	4.41775	-2.40487	0.0317695	0.972499
PACS1	-1.27448	-2.25485	-0.294101	3.88542	-2.80804	0.0147829	0.972499
CHFR	-1.2912	-2.56754	-0.0148586	2.00697	-2.1852	0.0477493	0.972499
FKBP5	-1.29264	-2.57961	-0.0056674	3.11445	-2.16956	0.0491372	0.972499
CEACAM19	-1.30114	-2.5223	-0.0799868	1.85233	-2.30154	0.0385222	0.972499
SAMD12	-1.30263	-2.12518	-0.48008	2.23453	-3.42077	0.00454823	0.972499
USP24	-1.30761	-2.34821	-0.266998	4.01561	-2.71428	0.0176864	0.972499
PPP4R1L	-1.31745	-2.55559	-0.0793213	0.701615	-2.29844	0.0387446	0.972499
RNF213	-1.3184	-2.26799	-0.368803	3.81735	-2.99897	0.010245	0.972499
ERMP1	-1.32712	-2.57501	-0.0792237	3.41632	-2.29719	0.0388347	0.972499
SLC9A8	-1.32859	-2.34019	-0.316992	2.19827	-2.83692	0.013987	0.972499
WARS	-1.33652	-2.35626	-0.316782	4.0906	-2.83107	0.0141447	0.972499
CTSA	-1.36902	-2.2676	-0.470433	4.82329	-3.2909	0.00583914	0.972499
ZNFX1	-1.37048	-2.1886	-0.552361	2.66954	-3.61843	0.0031132	0.972499
RARA	-1.37831	-2.55915	-0.197464	1.62862	-2.52126	0.0255207	0.972499
SPATA2	-1.38419	-2.33266	-0.435721	1.74871	-3.15237	0.00762486	0.972499
PLK3	-1.38636	-2.73147	-0.0412617	0.908654	-2.22631	0.0442731	0.972499
ZFP36	-1.39679	-2.79281	-0.000771714	4.15167	-2.16125	0.0498909	0.972499
ARPC1B	-1.41787	-2.7679	-0.0678393	3.85766	-2.2686	0.0409478	0.972499
PIP4K2C	-1.42024	-2.49711	-0.343374	3.6775	-2.84881	0.0136715	0.972499
PARP12	-1.42186	-2.78581	-0.0579146	2.25981	-2.25177	0.0422417	0.972499
ARRB1	-1.42906	-2.76744	-0.0906926	2.30123	-2.30642	0.0381742	0.972499
DSE	-1.45047	-2.86646	-0.0344727	1.1698	-2.21264	0.0454019	0.972499
C9orf91	-1.45454	-2.67284	-0.236241	2.70106	-2.57891	0.0228826	0.972499
DENND2D	-1.4683	-2.4975	-0.439093	1.80163	-3.0816	0.00873836	0.972499
CTHRC1	-1.46832	-2.92613	-0.0105041	2.38249	-2.17562	0.0485955	0.972499
ESRP2	-1.47121	-2.44599	-0.496436	3.18846	-3.26013	0.00619559	0.972499
YIPF2	-1.47187	-2.38585	-0.557889	4.89668	-3.47854	0.00407049	0.972499
ATP10D	-1.47595	-2.9364	-0.0154994	1.56049	-2.18298	0.0479443	0.972499
LGMN	-1.47868	-2.7742	-0.183161	4.56177	-2.46544	0.0283537	0.972499
SCRN1	-1.48567	-2.42694	-0.544408	4.16161	-3.40938	0.00464884	0.972499
CYP2J2	-1.50094	-2.73996	-0.261913	1.48692	-2.61666	0.0213004	0.972499
MID1IP1	-1.50388	-2.56664	-0.441112	2.47136	-3.05661	0.00916926	0.972499
PNPLA2	-1.50606	-2.8659	-0.146221	3.61764	-2.39232	0.0325247	0.972499
HLA-A	-1.5072	-2.96833	-0.0460713	2.11933	-2.22816	0.0441225	0.972499
DYRK1B	-1.50969	-2.93454	-0.0848302	1.37684	-2.28865	0.0394542	0.972499
DHCR24	-1.51651	-2.47935	-0.553675	4.47862	-3.40218	0.00471368	0.972499
SPATS2L	-1.54792	-3.08759	-0.00823855	2.91928	-2.17161	0.0489534	0.972499
STOM	-1.55257	-2.84042	-0.264708	3.35136	-2.60403	0.0218174	0.972499
CPT1A	-1.55472	-2.92843	-0.181005	3.38166	-2.44467	0.0294833	0.972499
SDCBP	-1.5549	-2.35516	-0.754645	4.1299	-4.19698	0.00104227	0.972499
PDCD2L	-1.55763	-2.50072	-0.614541	3.78954	-3.5676	0.00343136	0.972499
ATP2B1	-1.56001	-2.84235	-0.277672	1.6498	-2.62778	0.0208548	0.972499
SLFN5	-1.57187	-2.74422	-0.399517	3.9511	-2.89616	0.012484	0.972499
HLA-C	-1.57749	-2.80565	-0.349341	3.25275	-2.77447	0.0157644	0.972499
SLC25A22	-1.57996	-2.45489	-0.705038	2.77971	-3.90068	0.00181912	0.972499
APOL6	-1.58499	-2.96293	-0.207042	1.85304	-2.48461	0.0273483	0.972499
CNDP2	-1.58587	-2.77303	-0.398702	3.97484	-2.88549	0.0127424	0.972499
MIR2278	-1.5877	-2.98784	-0.187566	0.554222	-2.44942	0.0292212	0.972499
LIFR	-1.5986	-3.05797	-0.13923	1.27621	-2.36613	0.0341567	0.972499
GRAMD2	-1.60566	-3.21033	-0.00098616	0.481708	-2.16138	0.0498787	0.972499
ZNF571-AS1	-1.6062	-2.88788	-0.32452	0.517965	-2.70697	0.0179346	0.972499
FUT4	-1.60961	-3.04625	-0.172975	1.71524	-2.42013	0.0308734	0.972499
PLAA	-1.6353	-3.1952	-0.0754025	2.93822	-2.26447	0.0412619	0.972499
LOC644554	-1.67327	-3.29499	-0.0515383	0.926711	-2.2287	0.0440789	0.972499
SLC13A3	-1.67468	-3.33917	-0.0101858	0.543119	-2.17327	0.0488048	0.972499
APOBEC3D	-1.68964	-2.98792	-0.391353	0.15243	-2.81118	0.0146944	0.972499
BCL3	-1.6982	-3.03442	-0.361988	3.62109	-2.74522	0.0166712	0.972499
ALDH1L2	-1.71408	-3.25233	-0.175822	2.06654	-2.40695	0.0316459	0.972499
ECH1	-1.72657	-3.03875	-0.414396	5.89903	-2.84221	0.0138457	0.972499
HIST1H3G	-1.72936	-3.39685	-0.0618639	0.164715	-2.24019	0.0431546	0.972499
DUSP10	-1.76613	-2.95376	-0.578503	2.28978	-3.21223	0.00679437	0.972499
ALX1	-1.78628	-3.42608	-0.146486	0.237229	-2.35301	0.0350032	0.972499
HLA-B	-1.81548	-3.4118	-0.219156	3.51927	-2.4566	0.0288292	0.972499
IFIH1	-1.84407	-3.57349	-0.114662	4.05311	-2.30327	0.0383988	0.972499
PIWIL4	-1.85155	-3.49079	-0.212319	0.310926	-2.43983	0.0297526	0.972499
EFCAB4A	-1.90906	-3.7898	-0.0283216	3.5269	-2.19258	0.0471068	0.972499
OSMR	-1.93986	-3.53622	-0.343503	2.24681	-2.62485	0.0209714	0.972499
MX2	-1.96559	-3.72321	-0.207974	0.274669	-2.41565	0.0311341	0.972499
TTC39A	-2.01037	-3.50477	-0.515965	1.75396	-2.90584	0.012254	0.972499
VAV3	-2.05181	-3.73691	-0.366711	2.4772	-2.63012	0.0207622	0.972499
MT1G	-2.36258	-4.08701	-0.638144	1.99047	-2.9594	0.0110553	0.972499
IFI35	-2.4628	-4.42277	-0.502829	0.641377	-2.71421	0.0176886	0.972499
UBE2L6	-2.72243	-4.50749	-0.937368	2.96385	-3.29434	0.00580063	0.972499
ZNF626	-2.74122	-4.59654	-0.8859	0.821266	-3.19146	0.00707174	0.972499
PARP14	-2.81967	-4.90497	-0.734372	2.71642	-2.92075	0.011908	0.972499
IFI6	-2.90123	-5.32059	-0.481879	4.45144	-2.59028	0.0223942	0.972499
MX1	-3.02031	-5.69933	-0.341288	2.77679	-2.43523	0.0300108	0.972499
HIST1H3C	-3.0294	-5.8447	-0.214109	1.73445	-2.32433	0.0369246	0.972499
CD74	-3.15408	-6.2385	-0.0696723	4.94693	-2.20884	0.0457199	0.972499
LGALS3BP	-3.2805	-5.26345	-1.29755	4.48309	-3.5735	0.00339282	0.972499
IFI27	-5.17806	-10.3364	-0.0197717	2.66092	-2.16833	0.0492482	0.972499

## Sheet: Table S3
Supplementary Table S3
Differentially regulated biological pathways elucidated by GSEA in CTCcl+ vs. CTCcl- TNBC PDX models
Geneset	Description	Size	ES	NES	P-value	FDR q-value
WP477	Cytoplasmic Ribosomal Proteins	83	0.640684	2.5328	0	0
WP2840	Hair Follicle Development: Cytodifferentiation (Part 3 of 3)	59	0.529578	1.98009	0	0.0166066
WP1539	Angiogenesis	20	0.661605	1.9511	0	0.0176244
WP2249	Metastatic brain tumor	9	0.776075	1.82041	0.00411523	0.0706973
WP4150	Wnt Signaling in Kidney Disease	23	0.612646	1.81708	0.00197239	0.058995
WP197	Cholesterol Biosynthesis	15	0.662436	1.80781	0.00373134	0.055114
WP117	GPCRs, Other	11	0.718662	1.78697	0.00201613	0.0593715
WP2363	Gastric Cancer Network 2	28	0.553686	1.77246	0	0.0598331
WP3407	FTO Obesity Variant Mechanism	5	0.893575	1.755	0.00396825	0.0676381
WP2406	Cardiac Progenitor Differentiation	26	0.536514	1.66644	0.0168539	0.144861
WP623	Oxidative phosphorylation	52	0.453949	1.64284	0.00411523	0.165412
WP474	Endochondral Ossification	47	0.459967	1.63361	0.00607288	0.165623
WP111	Electron Transport Chain	85	0.400924	1.62765	0	0.160986
WP3664	Regulation of Wnt/B-catenin Signaling by Small Molecule Compounds	15	0.602193	1.60813	0.0199601	0.177115
WP2361	Gastric Cancer Network 1	26	0.516877	1.57221	0.0122449	0.224149
WP1545	miRNAs involved in DNA damage response	18	0.546378	1.5581	0.0301887	0.234651
WP4240	Regulation of sister chromatid separation at the metaphase-anaphase transition	13	0.593877	1.53012	0.0335968	0.273193
WP4147	PTF1A related regulatory pathway	6	0.73937	1.52048	0.0425532	0.276344
WP2853	Endoderm Differentiation	109	0.362536	1.50583	0.00542496	0.293111
WP272	Blood Clotting Cascade	8	0.671318	1.50509	0.0595238	0.279896
WP4258	LncRNA involvement in canonical Wnt signaling and colorectal cancer	64	0.397606	1.50253	0.0233918	0.271672
WP3930	EDA Signalling in Hair Follicle Development	6	0.721316	1.49021	0.0428016	0.282868
WP3876	BMP2-WNT4-FOXO1 Pathway in Human Primary Endometrial Stromal Cell Differentiation	8	0.649504	1.43914	0.0821643	0.382352
WP455	GPCRs, Class A Rhodopsin-like	30	0.449143	1.43498	0.0545809	0.376427
WP428	Wnt Signaling Pathway	77	0.362478	1.41989	0.0302457	0.398295
WP2572	Primary Focal Segmental Glomerulosclerosis FSGS	51	0.386902	1.41625	0.0429907	0.391996
WP2911	miRNA targets in ECM and membrane receptors	19	0.501283	1.41582	0.07	0.378488
WP3963	Mevalonate pathway	7	0.641327	1.40493	0.104	0.391006
WP2456	HIF1A and PPARG regulation of glycolysis	6	0.676183	1.39076	0.10559	0.41016
WP2446	Retinoblastoma (RB) in Cancer	87	0.342812	1.37956	0.0441989	0.422566
WP2064	Neural Crest Differentiation	59	0.357738	1.36295	0.0496454	0.450498
WP534	Glycolysis and Gluconeogenesis	16	0.499579	1.36177	0.106931	0.439527
WP1591	Heart Development	31	0.415775	1.34913	0.103321	0.457468
WP3679	Cell-type Dependent Selectivity of CCK2R Signaling	6	0.6497	1.33881	0.126531	0.46926
WP4159	GABA receptor Signaling	13	0.511482	1.33512	0.154008	0.465202
WP501	GPCRs, Class C Metabotropic glutamate, pheromone	5	0.684045	1.33048	0.137291	0.464236
WP3874	Canonical and Non-Canonical TGF-B signaling	15	0.489029	1.32296	0.128972	0.46957
WP4262	Breast cancer pathway	104	0.319904	1.31674	0.0615385	0.47276
WP3927	BMP Signaling Pathway in Eyelid Development	16	0.478688	1.31212	0.133072	0.473345
WP2848	Differentiation Pathway	19	0.449423	1.30569	0.141544	0.476349
WP4239	EMT in colorectal cancer	110	0.311464	1.30353	0.062249	0.469774
WP3971	Role of Osx and miRNAs in tooth development	13	0.497467	1.29805	0.163136	0.471395
WP2857	Mesodermal Commitment Pathway	108	0.314865	1.29359	0.0682657	0.470847
WP2636	Common Pathways Underlying Drug Addiction	26	0.404899	1.28342	0.142857	0.484376
WP3413	NOTCH1 regulation of human endothelial cell calcification	12	0.505269	1.2769	0.166008	0.490951
WP4204	Tumor suppressor activity of SMARCB1	25	0.405544	1.2766	0.15019	0.480974
WP2447	Amyotrophic lateral sclerosis (ALS)	27	0.406936	1.27507	0.148221	0.474123
WP47	Hedgehog Signaling Pathway	9	0.550354	1.26257	0.186475	0.49409
WP4016	DNA IR-damage and cellular response via ATR	76	0.317941	1.2532	0.12037	0.50702
WP3859	TGF-B Signaling in Thyroid Cells for Epithelial-Mesenchymal Transition	15	0.460108	1.25062	0.196941	0.502745
WP2877	Vitamin D Receptor Pathway	92	0.302427	1.2384	0.108696	0.522767
WP51	Regulation of Actin Cytoskeleton	110	0.295874	1.23476	0.10297	0.521441
WP466	DNA Replication	41	0.35123	1.22244	0.159923	0.541347
WP3640	Imatinib and Chronic Myeloid Leukemia	15	0.451238	1.20981	0.220339	0.563116
WP3958	GPR40 Pathway	11	0.478196	1.18777	0.25	0.609864
WP3931	ESC Pluripotency Pathways	76	0.297033	1.18678	0.166983	0.601652
WP399	Wnt Signaling Pathway and Pluripotency	68	0.302025	1.17095	0.184906	0.633015
WP3672	LncRNA-mediated mechanisms of therapeutic resistance	6	0.557122	1.1678	0.284553	0.630229
WP3678	Amplification and Expansion of Oncogenic Pathways as Metastatic Traits	12	0.449294	1.16489	0.28125	0.627263
WP716	Vitamin A and Carotenoid Metabolism	19	0.400829	1.15424	0.260456	0.645677
WP129	Matrix Metalloproteinases	14	0.426043	1.15364	0.276803	0.636486
WP3624	Lung fibrosis	36	0.335438	1.14842	0.243513	0.6394
WP1946	Cori Cycle	12	0.445129	1.1338	0.30888	0.667721
WP3668	Hypothesized Pathways in Pathogenesis of Cardiovascular Disease	20	0.382378	1.13048	0.287968	0.666563
WP98	Prostaglandin Synthesis and Regulation	25	0.361478	1.12333	0.303922	0.675203
WP4191	Caloric restriction and aging	6	0.54376	1.10955	0.375746	0.701715
WP4148	Splicing factor NOVA regulated synaptic proteins	32	0.336422	1.09599	0.311195	0.72801
WP531	Mismatch repair	9	0.457535	1.08717	0.353909	0.741328
WP3584	MECP2 and Associated Rett Syndrome	45	0.304473	1.07811	0.322134	0.756389
WP1544	MicroRNAs in cardiomyocyte hypertrophy	71	0.275486	1.07756	0.318898	0.747037
WP3845	Canonical and Non-canonical Notch signaling	20	0.363943	1.07551	0.387283	0.741906
WP1991	SRF and miRs in Smooth Muscle Differentiation and Proliferation	8	0.476185	1.07137	0.38856	0.742487
WP2261	Signaling Pathways in Glioblastoma	73	0.276289	1.07092	0.326923	0.733508
WP2272	Pathogenic Escherichia coli infection	46	0.303558	1.06803	0.338552	0.730817
WP3872	Regulation of Apoptosis by Parathyroid Hormone-related Protein	19	0.369088	1.0676	0.401501	0.72212
WP3658	Wnt/beta-catenin Signaling Pathway in Leukemia	20	0.360204	1.06482	0.36692	0.719459
WP3981	miRNA regulation of prostate cancer signaling pathways	31	0.331371	1.0608	0.384921	0.719917
WP2012	miRs in Muscle Cell Differentiation	19	0.359582	1.05431	0.372694	0.726944
WP2118	Arrhythmogenic Right Ventricular Cardiomyopathy	40	0.29523	1.05297	0.364522	0.721206
WP24	Peptide GPCRs	5	0.540795	1.05253	0.435701	0.7132
WP45	G1 to S cell cycle control	60	0.276201	1.04331	0.381605	0.727593
WP615	Senescence and Autophagy in Cancer	86	0.26011	1.03211	0.402778	0.747667
WP167	Eicosanoid Synthesis	9	0.430894	1.02999	0.410448	0.744125
WP702	Metapathway biotransformation Phase I and II	70	0.265138	1.02543	0.373832	0.747067
WP4222	Phosphodiesterases in neuronal function	21	0.348397	1.02501	0.436874	0.739283
WP4018	Pathways in clear cell renal cell carcinoma	70	0.264509	1.02269	0.39876	0.736133
WP3995	Prion disease pathway	28	0.323996	1.02204	0.420475	0.729116
WP1742	TP53 Network	16	0.371571	1.02162	0.454191	0.721903
WP179	Cell Cycle	111	0.243733	1.01077	0.430939	0.740904
WP3585	Cytosine methylation	9	0.425076	1.00292	0.444223	0.751787
WP2916	Interactome of polycomb repressive complex 2 (PRC2)	16	0.357332	0.978976	0.482759	0.802662
WP4206	Hereditary leiomyomatosis and renal cell carcinoma pathway	19	0.332488	0.97746	0.492032	0.797673
WP383	Striated Muscle Contraction	14	0.3672	0.975775	0.502913	0.793349
WP1971	Integrated Cancer Pathway	40	0.27969	0.959956	0.517034	0.823709
WP3850	Factors and pathways affecting insulin-like growth factor (IGF1)-Akt signaling	24	0.312716	0.955471	0.52975	0.826473
WP4142	Metabolism of Spingolipids in ER and Golgi apparatus	5	0.472014	0.948936	0.53373	0.833249
WP3998	Prader-Willi and Angelman Syndrome	18	0.32692	0.937682	0.549098	0.852784
WP322	Osteoblast Signaling	5	0.470671	0.932955	0.538012	0.855566
WP3594	Circadian rythm related genes	128	0.219411	0.930019	0.607735	0.85418
WP560	TGF-beta Receptor Signaling	41	0.268324	0.927122	0.593023	0.852787
WP299	Nuclear Receptors in Lipid Metabolism and Toxicity	10	-0.523831	-1.27543	0.186508	0.32586
WP2324	AGE/RAGE pathway	56	-0.342748	-1.27769	0.114537	0.325223
WP2059	Alzheimers Disease	65	-0.332605	-1.28417	0.103734	0.324505
WP4172	PI3K-Akt Signaling Pathway	200	-0.280387	-1.29084	0.0243363	0.323359
WP2485	NAD Biosynthesis II (from tryptophan)	5	-0.658217	-1.29705	0.17357	0.31646
WP3926	ApoE and miR-146 in inflammation and atherosclerosis	6	-0.628146	-1.29904	0.193089	0.316609
WP1425	Bone Morphogenic Protein (BMP) Signalling and Regulation	10	-0.531146	-1.30149	0.162427	0.315949
WP357	Fatty Acid Biosynthesis	22	-0.434438	-1.30434	0.148855	0.314353
WP2881	Estrogen Receptor Pathway	8	-0.577552	-1.3091	0.151767	0.309829
WP3298	Melatonin metabolism and effects	24	-0.422497	-1.31834	0.131474	0.29888
WP3888	VEGFA-VEGFR2 Signaling Pathway	191	-0.286012	-1.31855	0.0266667	0.301844
WP678	Arachidonate Epoxygenase / Epoxide Hydrolase	5	-0.65359	-1.32566	0.154661	0.294025
WP4263	Pancreatic adenocarcinoma pathway	82	-0.327233	-1.32838	0.0685484	0.293053
WP170	Nuclear Receptors	27	-0.418025	-1.32956	0.125737	0.294553
WP3925	Amino Acid metabolism	64	-0.348307	-1.33568	0.0666667	0.288562
WP2267	Synaptic Vesicle Pathway	25	-0.421776	-1.33921	0.113636	0.286675
WP306	Focal Adhesion	140	-0.303948	-1.34717	0.0263692	0.278321
WP368	Mitochondrial LC-Fatty Acid Beta-Oxidation	15	-0.492125	-1.34904	0.124736	0.278623
WP4205	MET in type 1 papillary renal cell carcinoma	50	-0.373368	-1.36374	0.0556701	0.259311
WP236	Adipogenesis	90	-0.330966	-1.36521	0.0430328	0.260453
WP1984	Integrated Breast Cancer Pathway	134	-0.311507	-1.37271	0.0235043	0.253038
WP3942	PPAR signaling pathway	36	-0.401138	-1.38378	0.0641822	0.240763
WP422	MAPK Cascade	26	-0.434423	-1.38778	0.0861345	0.237875
WP3934	Leptin and adiponectin	7	-0.624744	-1.38894	0.132114	0.239397
WP3645	NAD+ biosynthetic pathways	16	-0.493144	-1.39274	0.0994036	0.236597
WP481	Insulin Signaling	135	-0.317465	-1.39795	0.0131579	0.232735
WP4210	Tryptophan catabolism leading to NAD+ production	10	-0.570519	-1.39967	0.0978044	0.233543
WP3892	Development of pulmonary dendritic cells and macrophage subsets	5	-0.72955	-1.40545	0.0888889	0.228755
WP2374	Oncostatin M Signaling Pathway	57	-0.376985	-1.41387	0.057732	0.22099
WP1424	Globo Sphingolipid Metabolism	13	-0.539119	-1.41967	0.0962672	0.216834
WP286	IL-3 Signaling Pathway	38	-0.414495	-1.42007	0.0657084	0.21931
WP2643	Nanoparticle-mediated activation of receptor signaling	22	-0.471728	-1.43172	0.0691145	0.20712
WP100	Glutathione metabolism	16	-0.510941	-1.43942	0.0852713	0.199913
WP3915	Angiopoietin Like Protein 8 Regulatory Pathway	107	-0.341919	-1.44258	0.0256959	0.19903
WP3932	Focal Adhesion-PI3K-Akt-mTOR-signaling pathway	192	-0.315347	-1.4514	0.00884956	0.191078
WP2884	NRF2 pathway	85	-0.356795	-1.45234	0.0232558	0.192675
WP3965	Lipid Metabolism Pathway	24	-0.488991	-1.46463	0.059448	0.179978
WP2291	Deregulation of Rab and Rab Effector Genes in Bladder Cancer	11	-0.57668	-1.46918	0.0680851	0.177822
WP4141	PI3K/AKT/mTOR - VitD3 Signalling	14	-0.539476	-1.47001	0.0770878	0.179748
WP1434	Osteopontin Signaling	11	-0.583808	-1.47028	0.0853659	0.182449
WP143	Fatty Acid Beta Oxidation	26	-0.458189	-1.47333	0.0463158	0.182347
WP1533	Vitamin B12 Metabolism	30	-0.457013	-1.47468	0.0547368	0.183848
WP1471	Target Of Rapamycin (TOR) Signaling	32	-0.438824	-1.47827	0.045738	0.182217
WP185	Integrin-mediated Cell Adhesion	74	-0.372771	-1.4814	0.0291667	0.181722
WP3849	MAPK and NFkB Signalling Pathways Inhibited by Yersinia YopJ	10	-0.602842	-1.48635	0.084453	0.178215
WP4255	Non-small cell lung cancer	59	-0.395327	-1.49198	0.0147059	0.174766
WP3595	mir-124 predicted interactions with cell cycle and differentiation	6	-0.716053	-1.49584	0.0622568	0.173308
WP384	Apoptosis Modulation by HSP70	15	-0.553263	-1.49994	0.0513347	0.171952
WP706	Sudden Infant Death Syndrome (SIDS) Susceptibility Pathways	86	-0.365689	-1.50578	0.0063425	0.169104
WP453	Inflammatory Response Pathway	15	-0.551628	-1.51578	0.0403071	0.160499
WP3644	NAD+ metabolism	11	-0.621723	-1.53023	0.0513308	0.148092
WP3879	4-hydroxytamoxifen, Dexamethasone, and Retinoic Acids Regulation of p27 Expression	17	-0.546444	-1.53891	0.0402414	0.140907
WP430	Statin Pathway	14	-0.570712	-1.5393	0.0317125	0.143412
WP127	IL-5 Signaling Pathway	35	-0.458179	-1.55084	0.0238612	0.134043
WP3529	Zinc homeostasis	26	-0.490675	-1.55113	0.0221328	0.136435
WP2637	Structural Pathway of Interleukin 1 (IL-1)	45	-0.432384	-1.55986	0.022541	0.130615
WP183	Proteasome Degradation	57	-0.419708	-1.56739	0.0165975	0.126126
WP2011	SREBF and miR33 in cholesterol and lipid homeostasis	15	-0.590924	-1.5717	0.0285132	0.124741
WP3858	Toll-like Receptor Signaling	24	-0.515671	-1.5722	0.0164271	0.1272
WP2113	Type III interferon signaling	6	-0.745749	-1.57904	0.0224949	0.123296
WP1772	Apoptosis Modulation and Signaling	70	-0.401047	-1.58798	0.0043384	0.117367
WP3286	Copper homeostasis	43	-0.456704	-1.59948	0.00831601	0.108884
WP313	Signaling of Hepatocyte Growth Factor Receptor	30	-0.495482	-1.60415	0.0146138	0.107789
WP3929	Chemokine signaling pathway	104	-0.389653	-1.61646	0.00209205	0.100177
WP205	IL-7 Signaling Pathway	22	-0.532232	-1.61821	0.01222	0.101156
WP465	Tryptophan metabolism	25	-0.519861	-1.61965	0.0241935	0.102796
WP3612	Photodynamic therapy-induced NFE2L2 (NRF2) survival signaling	16	-0.573905	-1.62222	0.0264228	0.103702
WP4149	White fat cell differentiation	25	-0.5255	-1.62661	0.0201207	0.103045
WP2037	Prolactin Signaling Pathway	66	-0.425767	-1.62939	0.00617284	0.104005
WP2507	Nanomaterial induced apoptosis	16	-0.600008	-1.66472	0.0191571	0.0793136
WP3946	White fat cell differentiation	25	-0.5255	-1.66605	0.0123457	0.0808835
WP49	IL-2 Signaling Pathway	36	-0.48068	-1.66814	0.0161616	0.0819591
WP395	IL-4 Signaling Pathway	46	-0.476261	-1.69302	0.0021322	0.0669172
WP581	EPO Receptor Signaling	20	-0.58037	-1.71183	0.0106838	0.0572174
WP3937	Microglia Pathogen Phagocytosis Pathway	21	-0.578414	-1.71448	0.00610998	0.0578914
WP2018	RANKL/RANK (Receptor activator of NFKB (ligand)) Signaling Pathway	48	-0.470618	-1.7261	0.00420168	0.0535359
WP254	Apoptosis	66	-0.4481	-1.73217	0.00205339	0.0523658
WP545	Complement Activation	6	-0.839296	-1.74096	0	0.0497346
WP262	EBV LMP1 signaling	20	-0.583768	-1.74421	0.0160966	0.0504817
WP558	Complement and Coagulation Cascades	21	-0.603201	-1.79276	0.00408998	0.0313145
WP2878	PPAR Alpha Pathway	15	-0.648602	-1.79378	0.00203666	0.0323791
WP3865	RIG-I-like Receptor Signaling	45	-0.521778	-1.80575	0	0.029974
WP3972	PDGFR-beta pathway	27	-0.570211	-1.81828	0.00211864	0.0276642
WP2868	TCA Cycle Nutrient Utilization and Invasiveness of Ovarian Cancer	5	-0.911866	-1.81999	0	0.0285652
WP530	Cytokines and Inflammatory Response	8	-0.79357	-1.84894	0.00215983	0.0203706
WP2034	Leptin signaling pathway	67	-0.472321	-1.85882	0	0.0190388
WP2036	TNF related weak inducer of apoptosis (TWEAK) Signaling Pathway	40	-0.538461	-1.86498	0	0.0186367
WP2112	IL17 signaling pathway	24	-0.590471	-1.86822	0	0.019587
WP2806	Human Complement System	39	-0.544721	-1.90495	0.00194932	0.01277
WP3617	Photodynamic therapy-induced NF-kB survival signaling	25	-0.592383	-1.9056	0	0.0138123
WP2203	Thymic Stromal LymphoPoietin (TSLP) Signaling Pathway	34	-0.577636	-1.92429	0	0.0117633
WP1449	Regulation of toll-like receptor signaling pathway	92	-0.470414	-1.93527	0	0.0112542
WP231	TNF alpha Signaling Pathway	79	-0.50495	-1.99557	0	0.00486188
WP22	IL-9 Signaling Pathway	14	-0.740417	-2.01443	0	0.00468955
WP75	Toll-like Receptor Signaling Pathway	65	-0.526495	-2.01868	0	0.00527512
WP364	IL-6 signaling pathway	39	-0.581146	-2.02793	0	0.00557435
WP4217	Ebola Virus Pathway on Host	94	-0.498559	-2.0394	0	0.00664178
WP2328	Allograft Rejection	31	-0.641543	-2.09371	0	0.0054404
WP4197	The human immune response to tuberculosis	19	-0.822954	-2.38543	0	0
WP619	Type II interferon signaling (IFNG)	22	-0.846322	-2.51794	0	0

## Sheet: Table S4
Supplementary Table S4
List of 54 up-regulated genes with p-value < 0.01 in TNBC PDX models associated with the CTCcl-specific signature
Genes	log2-FC	p-value
DSG1	4.60298	0.000336306
PEG3	4.13652	0.00116888
PRELP	4.08248	0.0040543
EFEMP1	3.07322	0.00910484
PRUNE2	2.45016	0.00307686
ZNF542	2.35803	0.000719062
JB158051	2.33684	0.000767642
ETV5	2.24131	0.00353288
U8	2.14171	0.000837749
MIR4534	2.12502	0.00410451
TP53	2.07433	0.0081075
MYEF2	2.04753	0.00393973
ETV4	2.02324	0.00701372
AK056623	1.94908	0.00393556
MIR570	1.92973	0.00756038
DL489931	1.92612	0.00682954
DLGAP1	1.85941	0.00375539
ZNF667	1.85154	0.00198489
ADD2	1.80778	0.00992047
AK093107	1.77115	0.00793965
GAS7	1.76623	0.00987961
AF339817	1.72388	0.00987598
SMO	1.72301	0.00806401
TET1	1.69729	0.00115043
POLR2J2	1.64008	0.00934382
DLGAP1-AS4	1.57906	0.00978386
SPIN4	1.56285	0.000487568
MPP1	1.55761	0.00528293
LOC92249	1.48308	0.000839746
MRPS6	1.46591	0.00778889
DUT	1.41905	0.00344882
SPDYE2B	1.41593	0.00559649
ADD3	1.32774	0.00863307
RNF168	1.32514	0.00323547
RECQL	1.31578	0.00487823
MMAB	1.27851	0.00530316
TMOD2	1.25978	0.00878001
RPL6	1.25953	0.00986767
SMC4	1.22136	0.00790502
HMGN1	1.21867	0.0017012
NDUFA4	1.2009	0.00918589
YAE1D1	1.19519	0.00312312
NUDT1	1.18382	0.00293926
SMIM11	1.1725	0.00884817
FKBP7	1.14401	0.00883657
AF086285	1.12838	0.0073148
TM2D3	1.09425	0.00937703
NUCKS1	1.06601	0.00849418
ERCC6	1.05059	0.00906535
VMA21	1.03796	0.00404165
FUNDC2	1.0247	0.00466154
HPRT1	0.966412	0.00777338
LOC220729	0.957258	0.00854066
KIF20A	0.938278	0.00550603
